# Supplementary material for: Novel candidate metastasis‐associated genes for synovial sarcoma
Source: J Cell Mol Med. 2024 Jul 24;28(14):e18541. doi: 10.1111/jcmm.18541 (PMC11267982; doi:10.1111/jcmm.18541)
Supplement: Supplementary file 1 — Table S1. [file JCMM-28-e18541-s002.xlsx]

## Sheet: up
UHRF1
EXO1
MCM10
NCAPG
ATP4B
POLQ
ERCC6L
MYBL2
KIF18A
C15orf42
CDCA2
MKI67
CDC45
NEIL3
KIF14
HJURP
FAM111B
CLSPN
KIF4A
HIST1H1B
TROAP
ASPM
CKAP2L
FOXN4
BIRC5
TERT
C6orf118
TTK
KIF18B
CEP55
CDC25C
CENPA
NEK2
CENPM
DSCR6
LOC645249
DLGAP5
LOC647946
MAGEA12
KCNQ2
CAMKV
MAGEA1
DQX1
POTEB
GSG1L
MMP9
POTEE
MATK
MNX1
MAGEA4
AVPR1A
C16orf73
POTED
KCNA1

## Sheet: down
FGG
TRIM17
C1S
ADCYAP1
AMIGO2
CNN1
NR3C2
IL18R1
PION
BEX5
CNR1
AHR
NEURL3
FAT3
TULP1
SORCS1
HERC5
RBP1
IL1R1
F2RL1
TSPAN8
FRK
ICAM1
KLF5
PTGER2
NFKBIZ
PCSK2
KCNH8
WFDC2
TIMP1
PTGER4
CRYAB
SEC14L4
HPGDS
PROX1
DLX5
IFITM1
GBP1
DLX6
GREM2
GBP2
GRIA3
DACH2
BAI3
LAMC2
ACADL
SYT4
ANKRD29
FCER1A
DYNC1I1
NT5E
NAV3
PPP2R2B
LOC100506305
RELN
HSPB8
FRMPD4
ANXA3
ZFPM2
KRT7
EGR2
NAP1L2
APOE
DNALI1
FAM19A4
APCDD1L
ETV7
CPA3
DMRTC1
MSX2
CLDN7
C11orf41
SPON1
PCDH20
DNASE1L3
METTL7A
CHGB
MSX2P1
NEGR1
NTN4
LPHN3
GDF10
MUC1
LOC100506130
PCDH9
CRYM
ASPA
BARX2
DACH1
TPSAB1
NMNAT3
MEIS2
VAT1L
SYBU
SHOX2
ANGPTL7
ZMAT4
CA10
CXCL1
LOC283481
FMOD
KLK10
DARC
PERP
AOX1
C6orf132
COL6A6
LYPD6B
CNTN4
KLK8
PTN
SST
KRT222
FREM3
TCEAL7
NDNF
TSHZ2
LAMB3
LOC100507165
GBP3
HDC
HS3ST5
CTSG
PTCHD1
CYP1B1
GMPR
IL6
MMRN1
HPGD
TOX3
LEMD1
RIPK3
