# Supplementary material for: Novel candidate metastasis‐associated genes for synovial sarcoma
Source: J Cell Mol Med. 2024 Jul 24;28(14):e18541. doi: 10.1111/jcmm.18541 (PMC11267982; doi:10.1111/jcmm.18541)
Supplement: Supplementary file 2 — Table S2. [file JCMM-28-e18541-s001.xlsx]

## Sheet: hubGenes_MMbrown
ANLN
ARHGAP11A
ASF1B
ASPM
AURKA
AURKB
BIRC5
BLM
BUB1
BUB1B
C15orf23
C15orf42
C16orf59
C1orf135
C9orf100
CASC5
CCDC150
CCNA2
CCNB1
CCNF
CDC25A
CDC25C
CDC45
CDC6
CDCA2
CDCA3
CDCA5
CDCA8
CDK1
CDT1
CENPA
CENPE
CENPF
CENPI
CENPK
CENPM
CENPO
CEP55
CKAP2L
CLSPN
DEPDC1
DEPDC1B
DIAPH3
DLGAP5
DNA2
DTL
E2F1
E2F2
EME1
ERCC6L
ESCO2
ESPL1
EXO1
EZH2
FAM64A
FAM72D
FAM83D
FANCA
FANCI
FOXM1
GINS1
GINS2
GSG2
GTSE1
HIST1H1B
HIST1H4C
HJURP
HMMR
KIAA0101
KIF11
KIF14
KIF15
KIF18A
KIF18B
KIF20A
KIF23
KIF4A
KIFC1
LMNB2
LOC647946
MAD2L1
MCM10
MCM2
MELK
MKI67
MLF1IP
MND1
MYBL2
NCAPG
NCAPH
NDC80
NEIL3
NEK2
NUF2
NUSAP1
ORC1
PBK
PKMYT1
PLK4
POLQ
PRC1
PTTG1
PTTG3P
RACGAP1
RACGAP1P
RAD51
RAD51AP1
RAD54L
RECQL4
RNASEH2A
RRM2
SERPING1
SGOL2
SHCBP1
SKA3
SPAG5
SPC24
SPC25
TACC3
TCF19
TIMELESS
TK1
TOP2A
TPX2
TRIP13
TROAP
TTK
TYMS
UBE2C
UHRF1
WDHD1
XRCC2
ZWINT
