# Supplementary material for: Novel candidate metastasis‐associated genes for synovial sarcoma
Source: J Cell Mol Med. 2024 Jul 24;28(14):e18541. doi: 10.1111/jcmm.18541 (PMC11267982; doi:10.1111/jcmm.18541)
Supplement: Supplementary file 3 — Table S3. [file JCMM-28-e18541-s003.xlsx]

## Sheet: interGenes
UHRF1
EXO1
MCM10
NCAPG
POLQ
ERCC6L
MYBL2
KIF18A
C15orf42
CDCA2
MKI67
CDC45
NEIL3
KIF14
HJURP
CLSPN
KIF4A
HIST1H1B
TROAP
ASPM
CKAP2L
BIRC5
TTK
KIF18B
CEP55
CDC25C
CENPA
NEK2
CENPM
DLGAP5
LOC647946
